# Supplementary material for: Progressing Ultragreen, Energy-Efficient Biobased Depolymerization of Poly(ethylene terephthalate) via Microwave-Assisted Green Deep Eutectic Solvent and Enzymatic Treatment
Source: Polymers (Basel). 2021 Dec 29;14(1):109. doi: 10.3390/polym14010109 (PMC8747168; doi:10.3390/polym14010109)
Supplement: Supplementary file 1 [file polymers-14-00109-s001.zip]

Archive with 1 entries (1 files):
- polymers-1485587-supplementary.pdf
